# Supplementary material for: Potential Protective Effect of Dietary Intake of Non-α-Tocopherols on Cellular Aging Markers Mediated by Tumor Necrosis Factor-α in Prediabetes: A Cross-Sectional Study of Chinese Adults
Source: Oxid Med Cell Longev. 2020 May 15;2020:7396801. doi: 10.1155/2020/7396801 (PMC7245674; doi:10.1155/2020/7396801)
Supplement: Supplementary 2 — Table S2: multivariate linear regression model analysis of non-α-Toc as an independent variable. [file 7396801.f2.xlsx]

## Sheet: 食物成分总表
Food name	Edible portion(%)	Total tocopherol(mg)	α-tocopherol(mg)	β-/γ-tocopherol(mg)	δ-tocopherol(mg)
Wheat	100	1.82	1.48	0.24	0.1
Noodle	100	0.59	0.2	0.38	0.01
Pancake	100	1.03	0.3	0.73	0
Steamed bun	100	0.65	0.35	0.3	0
Uruchimai	100	1.01	0.39	0.62	0
Indica rice	100	0.43	0.43	0	0
Black rice	100	0.22	0	0.22	0
Sticky rice	100	1.29	0.87	0.42	0
Corn	46	0.46	0	0.14	0.32
Barley	100	1.23	1.23	0	0
Highland barley	100	0.96	0.72	0.24	0
Foxtail millet	100	3.63	0	0	3.63
Proso millet	100	4.61	0	3.24	1.37
Sorghum rice	100	1.88	1.8	0.08	0
Buchwheat	100	4.4	0.36	3.99	0.05
Pearl barley	100	2.08	1.48	0.6	0
Potato	94	0.34	0.08	0.1	0.16
Sweet potato	86	0.43	0.43	0	0
Soybean	100	18.9	0.9	13.39	4.61
Black bean	100	17.36	0.97	11.78	4.61
Green soya bean	100	10.09	0.4	6.89	2.8
Tofu	100	2.71	0	1.02	1.69
Soybean milk	100	0.8	0	0.48	0.32
Mung bean	100	10.95	0	10.66	0.29
Red bean	100	14.36	0	6.01	8.35
Radish	95	0.92	0.92	0	0
Carrot	96	0.41	0.36	0.05	0
Green bean	96	2.24	0.23	1.74	0.27
Soybean sprout	100	0.8	0	0.4	0.4
Mungbean sprout	100	0.19	0	0.17	0.02
Pea seedling	86	2.46	0.54	0.03	1.89
Eggplant	93	1.13	1.13	0	0
Tomato	97	0.57	0.18	0.13	0.26
Hot pepper	84	0.88	0.74	0.14	0
Okra	88	1.03	0.92	0.11	0
Wax gourd	80	0.08	0.03	0.01	0.04
Cucumber	92	0.49	0.08	0.24	0.17
Zucchini	92	0.27	0.16	0.11	0
Bitter gourd	81	0.85	0.61	0.24	0
Pumpkin	85	0.36	0.29	0.07	0
Loofah	83	0.22	0.06	0.05	0.11
Summer squash	73	0.34	0.34	0	0
Garlic	85	1.07	1.07	0	0
Green Chinese onion	82	0.3	0.27	0	0.03
Chinese chives	90	0.96	0.8	0.16	0
Chinese cabbage	87	0.76	0.36	0.2	0.2
Rape	87	0.88	0.71	0.17	0
Broccoli	83	0.91	0.31	0.09	0.51
Leaf mustard	94	0.74	0.63	0.11	0
Cabbage mustard	78	0.96	0.85	0.11	0
Spinach	89	1.74	1.46	0.28	0
Celery	66	2.21	1.27	0.41	0.53
Lettuce	94	1.02	0.43	0.42	0.17
Coriander	81	0.8	0.68	0.12	0
Amaranth	74	0.36	0.15	0.14	0.07
Chrysanthemum	82	0.92	0.46	0.33	0.13
Fennel	86	0.94	0.31	0	0.63
Asparagus lettuce	62	0.19	0.08	0.08	0.03
Bamboo shoots	63	0.05	0.03	0.02	0
Day lily	98	4.92	3.56	1.36	0
Arrowheads	89	2.16	2.16	0	0
Lotus root	88	0.73	0.21	0.23	0.29
Wild rice shoots	74	0.99	0.99	0	0
Water chestnut	78	0.65	0.15	0.28	0.22
Chinese yam	83	0.24	0.24	0	0
Taro	84	0.45	0.45	0	0
Toona sinensis	76	0.99	0.57	0.33	0.09
Dried mushrooms	86	3.47	3.47	0	0
Hericium erinaceus	100	0.46	0	0.46	0
Enoki mushroom	100	1.14	0.7	0.44	0
Agaric	100	11.34	3.65	5.46	2.23
Oyster mushrooms	93	0.79	0.58	0.11	0.1
White fungi	96	1.26	0	0.96	0.3
Kelp	100	1.85	0.92	0.93	0
Nori	100	1.82	1.61	0.21	0
Apple	76	2.12	1.53	0.48	0.11
Pear	82	1.34	0.44	0.54	0.36
Peach	86	1.54	0	1.32	0.22
Plum	91	0.74	0.74	0	0
Apricot	91	0.95	0.95	0	0
Chinese date	80	3.04	0.88	2.05	0.11
Cherry	80	2.22	0.26	1.92	0.04
Grape	86	0.7	0.15	0.55	0
Pomegranate	57	4.91	2.09	1.22	1.6
Persimmon	87	1.12	1.03	0.09	0
Fig	100	1.82	1.4	0.42	0
Chinese Actinidia	83	2.43	0.77	0.44	1.22
Strawberry	97	0.71	0.54	0.17	0
Orange	74	0.56	0.51	0.05	0
citrus	77	0.92	0.92	0	0
Kumquat	89	1.58	1.2	0.38	0
Lemon	66	1.14	1.14	0	0
Mango	60	1.21	1.12	0.09	0
Pawpaw	86	0.3	0	0.3	0
Banana	59	0.24	0.24	0	0
Waxberry	82	0.81	0.81	0	0
Loquat	62	0.24	0.24	0	0
Muskmelon	78	0.47	0.11	0.29	0.07
Watermelon	56	0.1	0.06	0.01	0.03
Walnut	43	43.21	0.82	39.44	2.95
Chestnut	80	4.56	0	4.44	0.12
Pine nut	32	34.48	19.6	14.34	0.54
Peanut	53	2.93	1.69	1.24	0
White seasame	100	38.28	0	37.22	1.06
Black seasame	100	50.4	0	49.04	1.36
Pork	100	0.35	0.35	0	0
Beef	99	0.65	0.49	0.06	0.1
Mutton	90	0.26	0.05	0.09	0.12
Donkey meat	100	1.26	0.98	0.21	0.07
Chicken	66	0.67	0.57	0.05	0.05
Duck	68	0.27	0.17	0.1	0
Goose	63	0.22	0.22	0	0
Pigeon	42	0.99	0.7	0.29	0
Quail	58	0.44	0.23	0.15	0.06
Milk	100	0.21	0.1	0.07	0.04
Yoghourt	100	0.12	0.12	0	0
Cheese	100	1.99	1.17	0.82	0
Butter	100	2.45	1.53	0.92	0
Egg	88	1.84	1.14	0.39	0.31
Duck egg	87	4.98	4.02	0.96	0
Goose egg	87	4.5	3.57	0.93	0
Quail egg	86	3.08	1.67	1.23	0.18
Grass carp	58	2.03	2.03	0	0
Crucian	54	0.68	0.35	0.16	0.17
Hairtail	76	0.82	0.82	0	0
Weever	58	0.75	0.38	0.37	0
Sea prawn	51	2.79	0.33	2.38	0.08
River prawn	86	5.33	0.06	0.43	4.84
Shrimp	60	1.69	1.4	0.29	0
Macrobrachium	100	11.3	10.68	0.62	0
Lobster	46	3.58	3.55	0.03	0
Dried small shrimps	100	0.92	0.42	0.5	0
Crawfish	31	4.31	4.12	0.14	0.05
Sea crab	55	2.99	0.96	2.03	0
River crab	42	6.09	5.79	0.3	0
Portunid	49	4.56	4.56	0	0
Abalone	65	2.2	0.44	0.61	1.15
Razor clam	57	0.59	0.59	0	0
Red shell	34	13.22	4.21	9.01	0
River clam	43	1.36	1.36	0	0
Oyster	100	0.81	0.81	0	0
Scallop	35	11.85	3.79	8.06	0
Mussel	49	14.02	9.67	4.35	0
Clam	39	2.41	1.79	0.48	0.14
Snail	41	7.58	3.7	3.16	0.72
Trepang	100	3.14	2.37	0.77	0
Jellyfish skin	100	2.13	0.25	1.81	0.07
Cuttlefish	69	1.49	1.49	0	0
Octopus	78	1.34	1.34	0	0
cornmeal	100	1.45	0.59	0	0.86
Oatmeal	100	3.07	2.54	0	0.53
Chocolate	100	1.62	0	1.14	0.48
Soya-bean oil	100	93.08	0	57.55	35.53
Peanut oil	100	42.06	17.45	19.31	5.3
Sunflower oil	100	54.6	38.35	13.41	2.84
Capsicol	100	87.24	10.09	59.01	18.14
Cottonseed oil	100	86.45	19.31	67.14	0
Salad oil	100	24.01	9.25	12.4	2.36
Corn oil	100	50.94	14.42	35.13	1.39
Seasame oil	100	68.53	1.77	64.65	2.11
Palm oil	100	15.24	12.62	2.62	0
Mature Vinegar	100	0.76	0.63	0.13	0
